# Supplementary material for: Whole Mitochondrial Genome Sequencing and Re-Examination of a Cytoplasmic Male Sterility-Associated Gene in Boro-Taichung-Type Cytoplasmic Male Sterile Rice
Source: PLoS One. 2016 Jul 14;11(7):e0159379. doi: 10.1371/journal.pone.0159379 (PMC4944960; doi:10.1371/journal.pone.0159379)
Supplement: S1 Table — (XLSX) [file pone.0159379.s004.xlsx]

## Sheet: Sheet1
	S1 Table. Compositions of mitochondrial chromosomes (MC-1 to MC-5) in subgenome-1 and subgenome-2, as well as plasmid-like molecules.
		Name	G+C (%)	Contig No.	Length (bp)	Depth	Connecting	Position in subgenome
							direction	start	end
	Subgenome-1	MC-1	44.0	0001	27252	88.9	+	1	27252
				0948	178	87.9	-	27253	27430
				0002	31478	101.1	+	27431	58908
				0003	6052	100.7	+	58909	64960
				0991	165	81.6	-	64961	65125
				0004	24370	90.7	+	65126	89495
				0052	1617	123.7	-	89496	91112
				0101	968	61.7	+	91113	92080
				0429	426	99.2	+	92081	92506
				00041	1958	70	-	92507	94464
				00077	1179	95.8	+	94465	95643
	Subgenome-2	MC-2	43.7	0032	2986	265.8	+	1	2986
				0084	1092	178.4	+	2987	4078
				0008	61311	124.5	+	4079	65389
				0026	4483	192.5	-	105044	109526
				0005	11322	97.8	+	109527	120848
				1188	111	41.5	+	120849	120959
				0006	12601	97.8	+	120960	133560
				0007	56874	112.2	+	133561	190434
				0031	3136	228.2	+	190435	193570
		MC-3	44.3	0032	2986	265.8	+	193571	196556
				0084	1092	178.4	+	196557	197648
				0009	27489	88.5	+	197649	225137
				0010	8769	110.9	+	225138	233906
				0011	22195	92.9	+	233907	256101
				0032	2986	265.8	-	256102	259087
				0043	1902	12.1	+	259088	260989
				0007	56874	112.2	+	260990	317863
				0031	3136	228.2	+	317864	320999
		MC-4	43.7	0032	2986	265.8	+	321000	323985
				0084	1092	178.4	+	323986	325077
				0008	61311	124.5	+	325078	386388
				0026	4483	192.5	-	386389	390871
				0016	27664	109.7	-	390872	418535
				0015	11304	97.5	-	418536	429839
				0417	430	109.2	-	429840	430269
				0033	2612	114.3	+	430270	432881
				0014	4117	102.4	-	432882	436998
				0031	3136	228.2	+	436999	440134
		MC-5	44.0	0026	4483	192.5	-	65390	69872
				0016	27664	109.7	-	69873	97536
				0020	7507	41.5	+	97537	105043
	Plasmid	B1	44.2	0039	2135	24.4	+
		B2	42.9	0064	1548	13.5	+
		B3	42.1	0059	1514	13.5	+
		B4	49.8	0324	969	9.1	+
