# Supplementary material for: Whole Mitochondrial Genome Sequencing and Re-Examination of a Cytoplasmic Male Sterility-Associated Gene in Boro-Taichung-Type Cytoplasmic Male Sterile Rice
Source: PLoS One. 2016 Jul 14;11(7):e0159379. doi: 10.1371/journal.pone.0159379 (PMC4944960; doi:10.1371/journal.pone.0159379)
Supplement: S2 Table — (XLSX) [file pone.0159379.s005.xlsx]

## Sheet: Sheet1
S2 Table. Characteristics of orfs specific to Boro-type mitochondria.
Name	Location	Chimeric feature	Number of Trans-membrane domain	Mitotype*
				LD	CW	RT98	RT102	Hassawi	WA	Nipponbare		PA64S	93-11	IR6888B	IR1112
				AP011077	AP011076	AP012527	AP012528	JN861111	JF281154	BA000029	DQ167400	DQ167807	DQ167399	JF281153	JN861112
orf74	0016	None	0	+	+	-	-	-	-	±	±	±	±	-	-
orf76	0006	None	0	+	-	-	-	-	-	-	-	-	-	-	-
orf79	0006	1 to 34 nt, almost identical to cox I	1	+	-	-	-	-	-	-	-	-	-	-	-
orf82	0006	None	0	+	-	-	-	-	-	-	-	-	-	-	-
orf83	0007	None	0	+	+	+	+	+	+	-	-	-	-	+	+
orf88	0007	None	0	+	+	+	+	+	+	-	-	-	-	+	+
orf97	0010	1 to 43 nt, almost identical to atp9	0	+	+	±	±	±	±	±	±	±	±	±	±
orf108	0006	None	0	-	-	±	±	±	±	±	±	±	±	±	±
orf115	0016	None	0	+	-	+	-	-	+	-	-	-	-	-	-
orf128	0007	None	0	+	+	+	+	+	+	-	-	-	-	+	+
orf310	0016	94 to 933, identical to orf288	2	+	±	±	±	-	±	±	±	±	±	-	-
orf449	0016, 0020	1 to 1001, 100% identical to cob	9	±	±	±	±	±	±	±	±	±	±	±	±
orf80_B1	B1 plasmid	None	0	+	+	-	-	-	-	-	-	-	-	-	-
orf95_B1	B1 plasmid	None	0	+	+	-	-	-	-	-	-	-	-	-	-
orf138_B2	B2 plasmid	None	0	+	+	-	-	-	-	-	-	-	-	-	-
orf73_B3	B3 plasmid	None	0	+	+	-	-	-	-	-	-	-	-	-	-
orf83_B4	B4 plasmid	None	0	+	+	-	-	-	-	-	-	-	-	-	-
* Mitotype: + indicates the presence of the same orfs in each mitochondria. ± indicates the presence of partially identical sequence, which has more than 96% similarity.
Accession number of each mitochondrial genome is described under mitotype name.
