# Supplementary material for: Whole Mitochondrial Genome Sequencing and Re-Examination of a Cytoplasmic Male Sterility-Associated Gene in Boro-Taichung-Type Cytoplasmic Male Sterile Rice
Source: PLoS One. 2016 Jul 14;11(7):e0159379. doi: 10.1371/journal.pone.0159379 (PMC4944960; doi:10.1371/journal.pone.0159379)
Supplement: S3 Table — (XLSX) [file pone.0159379.s006.xlsx]

## Sheet: Sheet1
S3 Table. Primers used for validation of the contig linkage.
Name	5'-sequence-3'
5A	ATTGGCGTGATTCAGTTTGA
7A	GAATGATGCTATAAATCTCC
7B	TGGCTCCAAAATCTGCTCCA
8A	AGGGTATAGTAGCTGGTATT
8B	AATTGATCTGCTCCTTAACG
9A	TAGTTCTGCCCAATTCCTGT
11B	AGGAAGGGGAACAAAAGGTA
14A	GCGGGAAAGAATTGGTTTAA
16B	CGGGGACAAAGAATCTTGTG
20B	AGTTCCTATCCGGTTTTCAA
