# Supplementary material for: Whole Mitochondrial Genome Sequencing and Re-Examination of a Cytoplasmic Male Sterility-Associated Gene in Boro-Taichung-Type Cytoplasmic Male Sterile Rice
Source: PLoS One. 2016 Jul 14;11(7):e0159379. doi: 10.1371/journal.pone.0159379 (PMC4944960; doi:10.1371/journal.pone.0159379)
Supplement: S4 Table — (XLSX) [file pone.0159379.s007.xlsx]

## Sheet: Sheet1
S4 Table. Primer sets used for synthesizing probes in Southern and northern blot analyses of orfs specific to Boro-type mitochondria.
Probe name	Primer sequence ( 5’-forward-3’/ 5’-reverse-3’)
orf74	ACCGATCCACTCAAAACCGC/ AATCAGTCGCTTCCCTTCTG
orf76	CTTATGCGTAGGTTCGTACG/ TTCAACCAGTTCTAGGGTTC
orf82	GTAGTTCCGTCGGGAAAGAA/ ATCGGTCTAGAGCGAGTTTG
orf83	CTGCTGAGTACACAGATTCC/ GAGACCCAGAGATTGCTTCT
orf88	TAGACACGAACGGATAGCCT/ GCAAGTTGACAAGGCATAGA
orf97	CAATATAAGGAGAGCGGAGC/ CTAATCCTCATCCTCATACC
orf108	TCTTGGTCAAGAAGAAGGAC/ GCGGTGAATAATGTGAACGG
orf115	CAGGCTGAAACGAATGATCT/ AGGCATGAACTTGATCTCCA
orf128	GTCTATCTCGCCAGTCGAAT/ TCTTTGAGAAGACTGCCTTG
orf310	AGCGGATAGTTCACAGTGCT/ TACCTACAGCGCTCAATAGT
orf449	AAATAAGGGGGAAGAGGAGT/ AAGAAAGCACCCTATCCCTC
orf80_B1	TAAAACCCTTTCCGTGCCAC/ GTACTTGGACTTGGGGTTAC
orf95_B1	TGGACTTGGGGTTACTACAG/ AGGCCTTCCTTCCCTACTAA
orf138_B2	TGGTATACCCGTTACGACTC/ CTAGAACACCGGGTACCTTT
orf73_B3	TTCCTTGAACTGGGGTGAGG/ ATGACAATCGTTCGGTCGTC
orf83_B4	TGAAAGACCCGAGCTTACTG/ TTTACACCGGTGTCACGTGT
atp6	AGGGTATGATACCCTTTAGC/ GAGATCGTAGAAACATGAGC
coxI	TGTACTTTCTATGGGAGCCG/ TTGATAGCTGGAAGTTCTCC
